# Supplementary material for: One Surgery, Two Solutions: A Systematic Review of Combined Autologous Breast Reconstruction and Lymphatic Surgery
Source: Curr Oncol. 2026 Jun 6;33(6):338. doi: 10.3390/curroncol33060338 (PMC13297874; doi:10.3390/curroncol33060338)
Supplement: Supplementary file 1 [file curroncol-33-00338-s001.zip]

Archive with 2 entries (2 files):
- PRISMA 2020 Checklist.pdf
- supplementary tables.pdf
